# Supplementary material for: Analysis of network public opinion on COVID-19 epidemic based on the WSR theory
Source: Front Public Health. 2023 Jan 13;10:1104031. doi: 10.3389/fpubh.2022.1104031 (PMC9880161; doi:10.3389/fpubh.2022.1104031)
Supplement: Supplementary file 2 [file Table_2.XLSX]

## Sheet: Sheet2
Meaning	Corresponding Category
The way the government dealt with the epidemic affected the direction of public opinion.	Government Control
	Regulatory authorities
	Legal constraints
	Government Credibility
	Prevention and control measures
	Departmental linkage
	Policy realization
	information notification
Media influences people's attitudes, and as a place for emotional fermentation, it speeds up the spread of public opinion	Rumor elimination
	Delete Hotspot
	Retweet
	Respond
	Ignore
The differences in demand cognition, preference, and urgency of required services on the demand side during the epidemic event affect the spread of online public opinion on the epidemic event.	Demander Awareness
	Non-urgent needs
	Daily Needs
	Urgent Needs
	Objective Remarks
	Positive Remarks
	Negative Remarks
The quality and behavior of the problem solver is the response to the epidemic event service, which affects the actual perceived effect of the demand side, and then affects the public opinion dissemination of the epidemic event.	Understanding Willingness
	Incident resolution time
	The way to solve the incident
	Incident feedback
	Security guarantee
As the first line of handling epidemic events, the community side affects the actual perception of the public and is easy to generate the public opinion center of epidemic events.	Anti-epidemic measures
	Rescue Services
	Emergency response
	Community Action
	Internal and external coordination
	information exchange
	Material distribution
Since this is the norm of each subject's activities, the actual operating effect of the operating mechanism is also affected by the perception of the information disseminators.	Detection rules
	Isolation rules
	Protection rules
	Payment rules
	Rescue rules
It coordinates various organizations to reach consensus, promotes diversified coordination, defends the epidemic and cleanses public opinion.	Time loss
	Coordination behavior
	Emotional attrition
	Stakeholder
	Fee payment
Improve the management mechanism of the epidemic event processing platform, and reduce the aggregation of negative comments by improving the management methods.	Service attitude
	Management model
	Supervision strength
	Epidemic propaganda
	Public Services
	Emergency Planning
	Medical Protection
The responsibility of the epidemic event should be divided, and the roles of service providers, communities, governments, and the public should be established in handling the event.	Inconsistency between authority and responsibilities
	Responsibility shirked
	Complaint handling
	Notification of punishment
	Responsibility
	Implementation of the solution
	Reward publicity
Improve the communication channels between the public and service providers, ensure the integrity of information transmission, and avoid the bias of public opinion caused by false information and lack of information.	Information dissemination
	Individual communication
	Information uploading
	Information linkage
	Information discovery
	Information feedback
	Information Identification
The occurrence of the epidemic is the source of public opinion dissemination, and the attributes presented by the event trigger the scope of public opinion dissemination.	Rescue Incidents
	Security Events
	Health events
	Epidemic Prevention Events
	False Events
The occurrence of network public opinion during the epidemic event manifests the contradiction of material distribution, which is the material basis of public opinion fermentation.	Medical Resources
	Life Resources
	Security Resources
	Information Resources
	Human Resources
The number of confirmed cases of the epidemic is the main event factor leading to the spread of public opinion on the epidemic event, which intensifies the direction of the evolution and development of public opinion on the epidemic event.	Number of infections
	Number of asymptomatic people
	Number of deaths
	Growth scale
The risk of events and the impact degree of individual life presented under the epidemic events and the public opinion on the actual life perception of users has increased or decreased.	Safety perception
	Infection risk perception
	Perceived risk of death
	Perception of experience
	Outcome perception
Under the isolation of the epidemic, the population's environment affects the personal life experience and the emotional development direction of the network public opinion.	Occupational characteristics
	Community relations
	Family Characteristics
	Special Populations
